# Supplementary material for: Development of a Polygenic Risk Score for BMI to Assess the Genetic Susceptibility to Obesity and Related Diseases in the Korean Population
Source: Int J Mol Sci. 2023 Jul 17;24(14):11560. doi: 10.3390/ijms241411560 (PMC10380444; doi:10.3390/ijms241411560)
Supplement: Supplementary file 1 [file ijms-24-11560-s001.zip]

Archive with 3 entries (3 files):
- Supplementary Figure S1.pptx
- Supplementary Figure S2.pptx.pptx
- Supplementary Table S1.pptx.pdf
